# Supplementary material for: Aberrant expression of two miRNAs promotes proliferation, hepatitis B virus amplification, migration and invasion of hepatocellular carcinoma cells: evidence from bioinformatic analysis and experimental validation
Source: PeerJ. 2020 Apr 29;8:e9100. doi: 10.7717/peerj.9100 (PMC7195830; doi:10.7717/peerj.9100)
Supplement: Supplemental Information 3 — Figure data and images of WB, wound heal assay, and transwell assay [file peerj-08-9100-s003.zip]

Archive with 20 entries (16 files):
- Raw data/
- Raw data/Fig data.docx
- Raw data/Tanswell/
- Raw data/Tanswell/Fig.7C--NC.jpg
- Raw data/Tanswell/Fig.7C-miRNA-211-3p.jpg
- Raw data/Tanswell/Fig.7C-miRNA-375.jpg
- Raw data/WB/
- Raw data/WB/Fig.5D_GAPDH.jpg
- Raw data/WB/Fig.5D_TP531.jpg
- Raw data/WB/Tagged_GAPDH.jpg
- Raw data/WB/Tagged_TP53.jpg
- Raw data/WB/raw-TP53.jpg
- Raw data/WB/raw_GAPDH.jpg
- Raw data/wound healing/
- Raw data/wound healing/Fig.7A 0h.jpg
- Raw data/wound healing/Fig.7A 24h.jpg
- Raw data/wound healing/Fig.7A miR-211-3p 0h.jpg
- Raw data/wound healing/Fig.7A miR-211-3p 24h.jpg
- Raw data/wound healing/Fig.7A miR-375 0h.jpg
- Raw data/wound healing/Fig.7A mmiR-375 24h.jpg
